# Supplementary material for: Transcriptomic analysis reveals high ITGB1 expression as a predictor for poor prognosis of pancreatic cancer
Source: PLoS One. 2022 Jun 1;17(6):e0268630. doi: 10.1371/journal.pone.0268630 (PMC9159604; doi:10.1371/journal.pone.0268630)
Supplement: S1 Table — KEGG pathway analysis was performed on 314 DEGs, and a P value of 0.01 or less was considered significant, and 20 pathways were detected. (XLSX) [file pone.0268630.s002.xlsx]

## Sheet: Table 2
Gene set enrichment analysis with KEGG pathway
Pathway					p value
ECM-receptor interaction					0.048*10-11
Focal adhesion					0.061*10-8
Protein digestion and absorption					0.011*10-5
Phagosome					0.064*10-5
PI3K-Akt signaling pathway					0.010*10-4
Amoebiasis					0.015*10-4
Human papillomavirus infection					0.013*10-3
Proteoglycans in cancer					0.015*10-3
Small cell lung cancer					0.046*10-3
Regulation of actin cytoskeleton					0.009*10-2
AGE-RAGE signaling pathway in diabetic complications					0.038*10-2
Dilated cardiomyopathy (DCM)					0.011*10-1
Lysosome					0.014*10-1
Olfactory transduction					0.015*10-1
Arrhythmogenic right ventricular cardiomyopathy (ARVC)					0.018*10-1
Relaxin signaling pathway					0.020*10-1
Hypertrophic cardiomyopathy (HCM)					0.034*10-1
Leukocyte transendothelial migration					0.035*10-1
Pathways in cancer					0.044*10-1
Leishmaniasis					0.096*10-1
# p <= 0.01 is considered 'Pass'
